# Supplementary material for: An update to the Monro–Kellie doctrine to reflect tissue compliance after severe ischemic and hemorrhagic stroke
Source: Sci Rep. 2020 Dec 16;10:22013. doi: 10.1038/s41598-020-78880-4 (PMC7745016; doi:10.1038/s41598-020-78880-4)
Supplement: Supplementary file 2 — Supplementary Information 2. [file 41598_2020_78880_MOESM2_ESM.xlsx]

## Sheet: Kalisvaart et al. 2020
	Kalisvaart et al. 2020 for Translational Stroke Research
	A Priori Experimental Exclusion Criteria: Animals were excluded from either entire or representative brain region
	analysis by viewing whole sections prior to microscopic analysis and excluding those with
	with imperfect staining or local tissue tear artifact, which according to Gundersen may result in bias.
	Animals with any presence of dark neurons or freezing artefact were excluded from all analysis areas.
	Experiment 1: ICH timecourse study in which animals were euthanized on D1, D3, or D7 after receiving either an ICH or SHAM procedure
	Experiment 1 Total Exclusions:
	12443	SHAM	*Animal totally excluded due to freezing artefact
	12439	SHAM	*Animal totally excluded due to cryostat technical error
	12449	SHAM	*Animal totally excluded due to cryostat technical error
	12436	ICH-D1	*Animal totally excluded due to presence of dark neurons
	12437	ICH-D3	*Animal totally excluded due to freezing artefact
	12423	ICH-D7	*Animal totally excluded due to freezing artefact
	12438	ICH-D7	*Animal totally excluded due to cryostat technical error
	Experiment 1 Regional Analysis Exclusions:
	Area CA3 (All Experimental Groups)							Area CA1 (All Experimental Groups)
	None							None
	Area S1 (SHAM)							Striatum (SHAM)
	12440	*Animals excluded from S1 regional analysis due staining technical error						12444	*Animal excluded from regional analysis due to local tissue tear artefact
	12427	*Animals excluded from S1 regional analysis due staining technical error						12419	*Animal excluded from regional analysis due to local tissue tear artefact
	12432	*Animals excluded from S1 regional analysis due staining technical error
	12451	*Animals excluded from S1 regional analysis due staining technical error
	Area S1 (ICH-D1)							Striatum (ICH-D1)
	12425	*Animals excluded from S1 regional analysis due staining technical error						None
	12431	*Animals excluded from S1 regional analysis due staining technical error
	Area S1 (ICH-D3)							Striatum (ICH-D3)
	12428	*Animals excluded from S1 regional analysis due staining technical error						12421	*Animal excluded from regional analysis due to local staining imperfections
	Area CA3 (ICH-D7)							Striatum (ICH-D7)
	None							None
	Experiment 2: MCAO 24h survival experiment in which rats received either an MCAO or SHAM procedure
	Experiment 2 Total Exclusions:
	12765	MCAO-D1	*Unexpected spontaneous death
	Experiment 2 Regional Analysis Exclusions:
	None
	Experiment 3: HIE 24h survival experiment in which rat pups received HIE or SHAM procedure
	Experiment 3 Total Exclusions:
	None
	Experiment 3 Regional Analysis Exclusions:
	HD136-7	HIE-D1	*Lesion continues beyond taken sections

## Sheet: Experiment 1
Animal ID	Group Identity	Lesion Volume	Cortical Thickness			FJC+ Counts						Cell Volume								Cell Density														Astrocyte Cell Volume
			Ipsi	Contra		PHZ	Ipsi CA1	Contra CA1	Ipsi S1	Contra S1		Ipsi CA1	Contra CA1	Ipsi CA3	Contra CA3	Ipsi S1	Contra S1	Contra Striatum		Ipsi CA1	Contra CA1	Ipsi CA3	Contra CA3	Ipsi S1	Contra S1	Contra Striatum		Percentage of Water in Abdominal Muscle Tissue, Corrected for Sample Weight						Ipsi CA1	Contra Striatum
12435	SHAM	*Lesion volume was not assessed in control tissue due to nature of SHAM operation (e.g., no needle tract damage)	1.99	1.976		2	2	2	0	1		1922	1714	3558	3566.66	1797	1449	2395		53	50	45.3333	43	139	129	63		0.659						273.206	188.586
12451	SHAM	*Lesion volume was not assessed in control tissue due to nature of SHAM operation (e.g., no needle tract damage)	2.0946	2.0808		1	2	1	0	3		2024	2348	3074	3065	*Area excluded from regional analysis due staining technical erorr		2329		55	54	43.3333	44.3333	*Area excluded from regional analysis due staining technical erorr		54.3333		0.699						171.517	117.17
12444	SHAM	*Lesion volume was not assessed in control tissue due to nature of SHAM operation (e.g., no needle tract damage)	1.85	1.856		3	1	2	1	4		1749	2322	4126.78	4176.03	2110	1558	*Animal excluded from regional analysis due to local tissue tear artefact		58.5	54.3333	43.3333	46.3333	100	105	*Animal excluded from regional analysis due to local tissue tear artefact		0.674						338.49	160.121
12430	SHAM	*Lesion volume was not assessed in control tissue due to nature of SHAM operation (e.g., no needle tract damage)	1.706	1.594		0	0	1	3	0		2252	2119	4346.73	4286.54	2221	2545	2489		52	49	46.3333	43.6667	134	145	65		0.6764						354.821	127.113
12419	SHAM	*Lesion volume was not assessed in control tissue due to nature of SHAM operation (e.g., no needle tract damage)	1.96	1.894		1	3	3	2	1		2527	2650	3809.67	4112.33	2869	2144	*Animal excluded from regional analysis due to local tissue tear artefact		58.5	56	46.6667	49.6667	107	113	*Animal excluded from regional analysis due to local tissue tear artefact		0.628						329.137	183.543
12434	SHAM	*Lesion volume was not assessed in control tissue due to nature of SHAM operation (e.g., no needle tract damage)	1.956	1.882		4	0	1	1	3		2110	2321	4001	4055	1413	1711	3301		66.5	68.6667	39.3333	32.3333	112	108	61.6667		0.711						321.539	208.292
12440	SHAM	*Lesion volume was not assessed in control tissue due to nature of SHAM operation (e.g., no needle tract damage)	1.9394	2.0284		2	4	3	0	2		1994	1987	4126.78	4176.03	*Area excluded from regional analysis due staining technical erorr		2255		55	57	47.6667	35	*Area excluded from regional analysis due staining technical erorr		50.3333		0.6615						225	233.008
12427	SHAM	*Lesion volume was not assessed in control tissue due to nature of SHAM operation (e.g., no needle tract damage)	2.2074	2.2122		*Animal excluded from FJC+ counts due to staining artefact						2323	2134	4346.73	4286.54	*Area excluded from regional analysis due staining technical erorr		3160		59	60	51.3333	49.6667	*Area excluded from regional analysis due staining technical erorr		61.6667		0.5815						275	209
12432	SHAM	*Lesion volume was not assessed in control tissue due to nature of SHAM operation (e.g., no needle tract damage)	1.85	1.758		*Animal excluded from FJC+ counts due to staining artefact						2098	2185	3809.67	4112.33	*Area excluded from regional analysis due staining technical erorr		2739		49	50	47.6667	47.6667	*Area excluded from regional analysis due staining technical erorr		69.3333		0.587						292	185
12425	ICH-D1	35.938	1.612	1.564		35	0	3	0	0		1335	1036	1432.98	1429.69	1503	1479	1841		69	73	76.6667	75.6667	*Area excluded from regional analysis due staining technical erorr		81		0.626						154.234	176.707
12416	ICH-D1	40.512	1.51	1.782		36	4	0	2	3		1328	1557	1432.55	1390.86	2054	1939	1874		67	65	66.6667	64.3333	149.5	186	83		0.648						197.3	164.417
12429	ICH-D1	27.521	1.9182	2.0298		21	3	4	6	4		1329	1480	1331.25	1157.99	1354	1246	1538		70	66	69	70	138	139	79		0.71						117.76	69.3258
12426	ICH-D1	37.521	1.482	1.578		29	0	0	1	0		1159	1483	2134.16	1890	881.199	1061.54	1436		69	68	60.6667	61.6667	166	176	78.3333		0.639						143.046	101.029
12445	ICH-D1	27.888	1.542	1.626		25	1	0	1	2		1239	1369	1753.24	2027	1376.33	1248.57	1657		60	67	61.3333	62.6667	147	113	82		0.714						147.68	104.541
12446	ICH-D1	39.876	1.624	1.786		34	2	5	3	1		1402	1350	1951	2203	1370	1004	1557		76	72	63	63.6667	158	144	78		0.6855						122.951	111.952
12431	ICH-D1	22.153	1.544	1.632		38	1	4	9	0		1096	1479	1674	1478	*Area excluded from regional analysis due staining technical erorr		1006		71	70	78.6667	88	145	146	82.3333		0.674						130.98	129.631
12418	ICH-D3	26.711	1.8728	2.029		67	3	1	0	2		1488	1602	3074.28	3113.86	1586	1510	1703		65	64	58.3333	48.6667	107	115	85.6667		0.648
12450	ICH-D3	31.313	1.852	1.85		76	1	0	0	5		1696	1532	2922.92	3190.7	1445	1580	1892		61	65	53	56	124	141	80.6667		0.6885
12447	ICH-D3	5.722	1.8414	1.8292		72	2	3	2	3		1689	1571	3396.33	2783.33	1629.84	1821	1866		59	60	57.6667	59	147	144	71.3333		0.684
12452	ICH-D3	8.117	1.772	1.806		56	2	3	1	1		1896	1915	2540	2653	1810	1649.84	1907		53.5	52	64	59.3333	143	146	88.6667		0.651
12417	ICH-D3	22.12	1.8	1.8		64	3	1	2	2		1711	1603	2539	2462	2132	1980	1308		65	66.6667	73	63.3333	103	120	73.3333		0.6205
12421	ICH-D3	26.59	1.436	1.81		92	0	2	2	3		2061	2121	2194.97	2136.53	1234	1329	*Animal excluded from regional analysis due to local staining imperfections		57	55	62	70	94	97	*Animal excluded from regional analysis due to local staining imperfections		0.6772
12428	ICH-D3	13.695	1.8494	2.0102		78	2	4	1	1		1322	1265	2003.72	1856.79	*Area excluded from regional analysis due staining technical erorr		2295.91		61	62.3333	63	59	*Area excluded from regional analysis due staining technical erorr		87.6667		0.652
12422	ICH-D7	16.927	1.6	1.866		20	2	0	2	3		1167	1449	2507.21	2375.81	1741	1863.58	1810		57	60	63.6667	63.3333	132	137	73		0.656
12448	ICH-D7	24.054	1.462	1.548		17	3	1	4	3		1878	1843	4009.72	4137.34	1606.79	1649.45	1763		54	55	57.6667	55.6667	140	146	82		0.606
12441	ICH-D7	19.133	1.818	1.89		19	0	3	4	7		1840	1759	3874.33	3679.33	1585	1629	2012		64.5	59.6667	57.3333	56	139	129	72.3333		0.6325
12424	ICH-D7	21.531	1.9898	2.0838		26	3	6	2	3		1934	1873	3561.67	3386.78	1619	1981	1571		59.5	62	56.6667	58.6667	107	112	84		0.611
12433	ICH-D7	12.529	2.132	2.068		23	1	2	1	1		2057	2112	2496.69	2677.48	1941	1786	2313		62	67.6667	56	56.6667	67.3333	62	74.6667		0.662
12442	ICH-D7	13.9	1.926	2.004		14	5	2	1	0		2001	2223	2723.83	2702.53	2185	1810	2178		52	50	43	45.6667	109.333	96.6667	87.3333		0.6615

## Sheet: Experiment 2
Animal ID	Group Identity	Lesion Volume	Cortical Thickness			Cell Volume				Cell Density
			Ipsi	Contra		Contra CA1	Contra S1	Contra Striatum		Contra CA1	Contra S1	Contra Striatum
12778	SHAM	*Lesion volume was not assessed in control tissue due to nature of SHAM operation (e.g., no injury to quantify)	2.2556	2.1324		1563	2054	1450		86	104.667	97
12773	SHAM	*Lesion volume was not assessed in control tissue due to nature of SHAM operation (e.g., no injury to quantify)	2.062	2.1784		1856	1738	2253		97	82	56
12775	SHAM	*Lesion volume was not assessed in control tissue due to nature of SHAM operation (e.g., no injury to quantify)	1.9396	1.9032		1812	1631	1446		88	100.667	70
12770	SHAM	*Lesion volume was not assessed in control tissue due to nature of SHAM operation (e.g., no injury to quantify)	2.0412	2.1658		1964	1501	1243		79.3333	105	81
12772	SHAM	*Lesion volume was not assessed in control tissue due to nature of SHAM operation (e.g., no injury to quantify)	2.144	2.113		2163	2163	1126		86	96.3333	113
12779	SHAM	*Lesion volume was not assessed in control tissue due to nature of SHAM operation (e.g., no injury to quantify)	2.0586	2.0862		1355	1364	1339		120.333	86	91
12769	SHAM	*Lesion volume was not assessed in control tissue due to nature of SHAM operation (e.g., no injury to quantify)	2.0844	1.996		1837	1837	1203		116	98	82
12774	MCAO-D1	290.66	2.1246	2.1722		1068	1187	1647		139	143.667	119
12766	MCAO-D1	255.91	1.8744	1.8542		1483	1483	708		113.667	114	108
12776	MCAO-D1	130.71	1.8188	1.8556		1762	1762	1543		127	108	122
12777	MCAO-D1	195.53	2.0518	2.077		1113	1113	1824		117.667	102.667	103
12764	MCAO-D1	155.37	2.1248	2.1424		894	894	1306		109	125.333	92
12763	MCAO-D1	210.25	1.948	1.9692		1529	1529	1140		118	94	106
12768	MCAO-D1	229.29	2.0236	2.0854		1517	1517	894		129.667	96.3333	95
12771	MCAO-D1	162.31	2.1438	2.1554		1007	1007	714		120.333	113.667	83

## Sheet: Experiment 3
Animal ID	Group Identity	Lesion Volume	Cortical Thickness			Cell Volume			Cell Density
			Ipsi	Contra		Contra CA1	Contra S1		Contra CA1	Contra S1
HD132-5 contra 1	SHAM	*Lesion volume was not assessed in control tissue due to nature of SHAM operation (e.g., no injury to quantify)	0.4244	0.434		3381	3380		51.6667	30.3333
HD132-8 contra 1	SHAM	*Lesion volume was not assessed in control tissue due to nature of SHAM operation (e.g., no injury to quantify)	0.3752	0.3722		3381	2543		60	29.3333
HD136-5 contra 1	SHAM	*Lesion volume was not assessed in control tissue due to nature of SHAM operation (e.g., no injury to quantify)	0.3786	0.386		3073	2505		61.6667	27.6667
HD137-4 contra 1	SHAM	*Lesion volume was not assessed in control tissue due to nature of SHAM operation (e.g., no injury to quantify)	0.4406	0.4418		3112	3559		59.3333	29
HD137-5 contra 1	SHAM	*Lesion volume was not assessed in control tissue due to nature of SHAM operation (e.g., no injury to quantify)	0.3384	0.3262		2658	4505		64.3333	21.3333
HD136-3 contra 1	SHAM	*Lesion volume was not assessed in control tissue due to nature of SHAM operation (e.g., no injury to quantify)	0.365	0.3548		3179	3555		64	24.3333
HD131-4 contra 1	SHAM	*Lesion volume was not assessed in control tissue due to nature of SHAM operation (e.g., no injury to quantify)	0.3522	0.3838		3286	3942		55.6667	29.3333
HD132-1 contra 1	SHAM	*Lesion volume was not assessed in control tissue due to nature of SHAM operation (e.g., no injury to quantify)	0.3076	0.3138		3798	3029		42.3333	28.3333
HD132-7 contra 1	SHAM	*Lesion volume was not assessed in control tissue due to nature of SHAM operation (e.g., no injury to quantify)	0.3628	0.4016		3475	3207		67.6667	23.6667
HD136-6 contra 1	SHAM	*Lesion volume was not assessed in control tissue due to nature of SHAM operation (e.g., no injury to quantify)	0.319	0.3278		3138	3328		66	34.6667
HD129-3 contra 1	HIE-D1	7.35	0.2596	0.2732		4268	3347		68.3333	41
HD129-1 contra 1	HIE-D1	8.02	0.2968	0.3112		3898	3335		62.6667	27
HD129-2 contra 1	HIE-D1	7.85	0.3224	0.373		3291	1312		64	27.6667
HD129-5 contra 1	HIE-D1	5.21	0.4004	0.3944		3898	3781		64.3333	34
HD130-6 contra 1	HIE-D1	6.73	0.3602	0.385		1875	3046		74.3333	34.6667
HD137-2 contra 1	HIE-D1	2.71	0.3868	0.3732		3509	3034		84.6667	39.6667
HD137-3 contra 1	HIE-D1	2.3	0.3332	0.341		3291	3758		70	33.3333
HD136-4 contra 1	HIE-D1	2.56	0.2746	0.3216		3509	4081		65.3333	25.6667
HD130-4 contra 1	HIE-D1	8.33	0.373	0.359		4630	2385		57.3333	29.3333
HD136-7 contra 1	HIE-D1	*Animal excluded from lesion volume analysis due to lesion continuing beyond taken sections	0.3306	0.3514		4086	3225		61	26.6667
